# Supplementary material for: Prognostic Impact of EGFR Amplification and Visceral Pleural Invasion in Early Stage Pulmonary Squamous Cell Carcinomas Patients after Surgical Resection of Primary Tumor
Source: Cancers (Basel). 2022 Apr 27;14(9):2174. doi: 10.3390/cancers14092174 (PMC9101408; doi:10.3390/cancers14092174)
Supplement: Supplementary file 1 [file cancers-14-02174-s001.zip]

Archive with 1 entries (1 files):
- cancers-1673979-supplementary.pdf
